# Supplementary material for: Dietary Patterns and Lifestyle Factors as Determinants of Body Mass Index and Body Composition in Individuals with Down Syndrome—A Study Across Three Clinical Sites
Source: Nutrients. 2026 Feb 27;18(5):779. doi: 10.3390/nu18050779 (PMC12987271; doi:10.3390/nu18050779)
Supplement: Supplementary file 1 [file nutrients-18-00779-s001.zip]

Archive with 1 entries (1 files):
- nutrients-4135260-supplementary.pdf
